# Supplementary material for: Targeted environmental enrichment is more effective than bipedal treadmill training after thoracic spinal cord injury
Source: Brain Commun. 2025 Oct 6;7(5):fcaf385. doi: 10.1093/braincomms/fcaf385 (PMC12529096; doi:10.1093/braincomms/fcaf385)
Supplement: fcaf385_Supplementary_Data [file fcaf385_supplementary_data.zip]

Archive with 7 entries (7 files):
- Supplementary Video 1.mp4
- Supplementary Video 2.mp4
- Supplementary Video 3.mp4
- Supplementary video 4_ Week 3_reduced size.mp4
- Supplementary video 5_ Week 6_reduced size.mp4
- Supplementary video 6_ Week 9_reduced size.mp4
- Supplementary_material.pdf
